# Supplementary material for: miRNA-378 Is Downregulated by XBP1 and Inhibits Growth and Migration of Luminal Breast Cancer Cells
Source: Int J Mol Sci. 2023 Dec 22;25(1):186. doi: 10.3390/ijms25010186 (PMC10778669; doi:10.3390/ijms25010186)
Supplement: Supplementary file 1 [file ijms-25-00186-s001.zip]

Archive with 3 entries (3 files):
- supplementary figures miR-378 revised sg_va.pptx
- Supp Table S1 List of primers and antibodies.xls
- Supp Table S2. RNA-seq analysis for miR-378 MCF7 cells_SG.xls
