# Supplementary material for: miRNA-378 Is Downregulated by XBP1 and Inhibits Growth and Migration of Luminal Breast Cancer Cells
Source: Int J Mol Sci. 2023 Dec 22;25(1):186. doi: 10.3390/ijms25010186 (PMC10778669; doi:10.3390/ijms25010186)
Supplement: Supplementary file 1 [file ijms-25-00186-s001.zip › Supp Table S1 List of primers and antibodies.xls]

## Sheet: Primers and probes
Supplementary Table 1. List of primers and antibodies used in the study.
RT-qPCR primers and probes
Primer	Direction	5’to3’ primer sequence
GAPDH	Probe	5’-/56FAM/CAGCAAGAG/ZEN/CACAAGAGAGAGAGA/3IABkFQ/-3’
	Primer 1	5’-AGGGTGGTGGACCTCAT-3’
	Primer 2	5’-TGAGTGTGGCAGGGACT-3’
HERP	Probe	5’-/56FAM/AGCTTTTAC/ZEN/GAGAGAACTCATGGCCT/31ABkFQ/-3’
	Primer 1	5’-CGCTGTCTTAACTCCTGGTTC-3’
	Primer 2	5’-CTGGAACAGCAAGTGGTAGA-3’
PERK	Probe	5’-/56-FAM/TTTCTTGAT/ZEN/GGAGAGAGCGGGCTGG/3IABkFQ/-3’
	Primer 1	5’-AGGACTTGCCTATGGAAACC-3’
	Primer 2	5’-CTGTTGCTCCAAGGTGTGAT-3’
ATF4	Probe	5’-/56-FAM/TGCTGTCCA/ZEN/TGGGCTTCTCTGATG/3IABkFQ/-3’
	Primer 1	5’-CTGCCTTGTACCCACATCTC-3’
	Primer 2	5’-CCGATGTCATAGTTCTTGGTCTG-3’
ATF6	Probe	5’-/56FAM/AGGACTG/ZEN/AGGATAGCAAGATGAGAA/3IABkFQ/-3’
	Primer 1	5’-AACTTTAGTCGGCCTGATGG-3’
	Primer 2	5’-GAATCAAAGCAAAAGCCTGTCC-3’
CHOP	Probe	5’-/56-FAM/AAGCCAGAG/ZEN/AAGCAGGGTCAAGAG/3IABkFQ/-3’
	Primer 1	5’-GTACCTATGTTTCACCTCCTGG-3’
	Primer 2	5’-TGGAATCTGGAGAGTGAGGG-3’
GRP78	Probe	5’-/56-FAM/ACGACCCCT/ZEN/GACAAGACAATCACC/31ABkFQ/-3’
	Primer 1	5’-AGCCCACCGTAACAATCAAG-3’
	Primer 2	5’-CCAGTCAGATCAAATGTACCCAG-3’
PPARGC1B	Probe	5’-56-FAM/TCCATGGCT/ZEN/TCATACTTGCTTTTCCCT/3IABkFQ/-3’
	Primer 1	5’-GCCTCTTTCAGTAAGCTGTCA-3’
	Primer 2	5’-GCCCAGATACACTGACTACG-3’
Conventional PCR
GAPDH
	Forward	5’ACCACAGTCCATGCCATC3’
	Reverse	5’TCCACCCTGATATTGCTG3’
XBP1
	Forward	5’GGGAATGAAGTGAGGCCAG3’
	Reverse	5’TGAAGAGTCAATACCGCCCA3’

## Sheet: WB antibodies
Antibody	Supplier	Source	Blocking Solution	Primary Incubation	Secondary Incubation
PERK	Cell Signalling Technology #3192	Rabbit	5 % BSA in PBS/0.05 % Tween for 2 hours	1:2000 in 5 % BSA in PBS/0.05 % Tween for overnight at 4°C	Anti-Rabbit Ab (1:10000) in 5 % BSA in PBS/0.05 % Tween for 2 hours
XBP1	Bio Legend #619501	Rabbit	5 % milk in PBS/0.05 % Tween for 2 hours	1:1000 in 5 % Milk in PBS/0.05 % Tween for overnight at 4°C	Anti-Rabbit Ab (1:10000) in 5 % Milk in PBS/0.05 % Tween for 2 hours
ATF6	Abcam #ab122897	Mouse	5 % milk in PBS/0.05 % Tween for 2 hours	1:1000 in 5 % Milk in PBS/0.05 % Tween for overnight at 4°C	Anti-Mouse Ab (1:5000) in 5 % Milk in PBS/0.05 % Tween for 2 hours
ß-Actin	Sigma # A-5060	Rabbit	5 % milk in PBS/0.05 % Tween for 2 hours	1:2000 in 5 % Milk in PBS/0.05 % Tween for overnight at 4°C	Anti-Rabbit Ab (1:10000) in 5 % Milk in PBS/0.05 % Tween for 2 hours
