# Supplementary material for: miRNA-378 Is Downregulated by XBP1 and Inhibits Growth and Migration of Luminal Breast Cancer Cells
Source: Int J Mol Sci. 2023 Dec 22;25(1):186. doi: 10.3390/ijms25010186 (PMC10778669; doi:10.3390/ijms25010186)
Supplement: Supplementary file 1 [file ijms-25-00186-s001.zip › Supp Table S2. RNA-seq analysis for miR-378 MCF7 cells_SG.xls]

## Sheet: MCF7_miR-CTRL-VS-MCF7_miR-378
Supplementary Table 2. List of differentially expressed genes in MCF7-miR-378 cells as compared to MCF7-miR-CTRL cells.
GeneID	Symbol	Means-MCF7_miR-CTRL	Means-MCF7_miR-B	log2Ratio(MCF7_miR-B/MCF7_miR-CTRL)	Up-Down-Regulation(MCF7_miR-B/MCF7_miR-CTRL)	Probability
494327	MIR378A	0.01	54.8075	12.4202	Up	1
136319	MTPN	0.01	1.115	6.8009	Up	0.970209
102466755	MIR6875	0.01	1.1	6.78136	Up	1
100616309	MIR4472-2	0.01	1.09	6.76818	Up	1
102466748	MIR6845	0.01	1.0825	6.75822	Up	1
5304	PIP	0.0725	2.4525	5.08013	Up	0.98605
72	ACTG2	1.4575	46.7225	5.00255	Up	0.990348
338324	S100A7A	0.2625	7.2625	4.79008	Up	0.980166
3853	KRT6A	0.1025	1.9025	4.2142	Up	0.960516
374918	IGFL1	0.09	1.485	4.04439	Up	0.963142
6279	S100A8	20.8225	304.6	3.8707	Up	0.967815
3872	KRT17	1.6625	23.23	3.80456	Up	0.95339
6278	S100A7	18.925	251.222	3.7306	Up	0.974513
6280	S100A9	76.5825	915.465	3.57942	Up	0.953043
55601	DDX60	1.135	12.7975	3.4951	Up	0.955451
6876	TAGLN	6.12	65.9125	3.42895	Up	0.9596
84675	TRIM55	0.15	1.3125	3.12928	Up	0.958208
10964	IFI44L	0.185	1.5975	3.11022	Up	0.939985
3481	IGF2	1.125	9.67	3.10359	Up	0.955872
3437	IFIT3	3.6175	29.4025	3.02287	Up	0.97915
4600	MX2	0.4975	3.7625	2.91892	Up	0.966078
3433	IFIT2	1.0225	7.4325	2.86175	Up	0.960729
2633	GBP1	0.215	1.5575	2.85682	Up	0.953571
6283	S100A12	0.945	6.81	2.84927	Up	0.949368
653145	ANXA8	0.16	1.15	2.84549	Up	0.945311
5004	ORM1	0.23	1.645	2.83838	Up	0.953656
6699	SPRR1B	0.5725	4.0325	2.81633	Up	0.952625
3434	IFIT1	6.6375	45.0575	2.76306	Up	0.969109
91351	DDX60L	0.93	6.085	2.70995	Up	0.967604
3868	KRT16	0.8075	4.9575	2.61808	Up	0.965977
10561	IFI44	0.975	5.905	2.59846	Up	0.938423
116071	BATF2	0.2	1.2025	2.58796	Up	0.95362
25984	KRT23	0.255	1.4825	2.53946	Up	0.963385
57664	PLEKHA4	0.44	2.5375	2.52783	Up	0.966454
26298	EHF	0.4125	2.3525	2.51173	Up	0.926736
4939	OAS2	9.9175	54.79	2.46586	Up	0.965115
113730	KLHDC7B	0.235	1.2975	2.465	Up	0.928358
90853	SPOCD1	0.24	1.3025	2.44018	Up	0.983005
102465834	MIR7844	0.315	1.7025	2.43423	Up	0.918406
9635	CLCA2	0.4975	2.68	2.42946	Up	0.963749
4128	MAOA	0.6075	3.2625	2.42502	Up	0.985933
399694	SHC4	0.6725	3.575	2.41034	Up	0.999042
8519	IFITM1	25.2875	133.602	2.40145	Up	0.95588
5320	PLA2G2A	0.4225	2.225	2.39678	Up	0.969356
7124	TNF	0.37	1.9275	2.38113	Up	0.921564
23586	DDX58	4.52	23.25	2.36284	Up	0.985772
9452	ITM2A	0.4275	2.1975	2.36187	Up	0.984874
692212	SNORD99	0.2975	1.4775	2.3122	Up	0.917369
54809	SAMD9	1.8775	9.145	2.28417	Up	0.958554
55337	C19orf66	1.94	9.25	2.2534	Up	0.966358
8638	OASL	2.25	10.6925	2.2486	Up	0.952928
3934	LCN2	16.7325	78.7375	2.2344	Up	0.946723
23581	CASP14	0.4025	1.87	2.21598	Up	0.95279
2635	GBP3	0.81	3.7225	2.20028	Up	0.937486
84875	PARP10	1.235	5.6625	2.19693	Up	0.953482
4938	OAS1	10.1725	46.6175	2.1962	Up	0.956849
8743	TNFSF10	0.9075	4.1425	2.19053	Up	0.95351
91543	RSAD2	0.645	2.93	2.18353	Up	0.940834
129607	CMPK2	2.1	9.5275	2.18171	Up	0.953587
100526648	MIR1273E	0.63	2.83	2.16738	Up	0.966011
54625	PARP14	7.265	32.4	2.15696	Up	0.960271
9246	UBE2L6	8.2125	35.955	2.1303	Up	0.961831
4148	MATN3	1.6525	7.175	2.11833	Up	0.943362
284340	CXCL17	0.72	3.1075	2.10969	Up	0.951445
1041	CDSN	0.48	2.055	2.09803	Up	0.93741
9076	CLDN1	0.655	2.7975	2.09457	Up	0.922739
83854	ANGPTL6	0.3825	1.6275	2.08913	Up	0.952787
26154	ABCA12	2.1	8.9175	2.08625	Up	0.962126
4599	MX1	6.43	27.2725	2.08456	Up	0.957238
9473	THEMIS2	0.2675	1.13	2.07871	Up	0.953543
684	BST2	9.6725	39.6825	2.03654	Up	0.953537
102466729	MIR6759	0.4575	1.84	2.00786	Up	0.883716
100500850	MIR3682	0.2725	1.0875	1.99669	Up	0.871486
693122	MIR421	0.535	2.1275	1.99155	Up	0.937414
100616376	MIR4492	0.3025	1.1875	1.97292	Up	0.868862
6698	SPRR1A	0.34	1.315	1.95146	Up	0.93312
6505	SLC1A1	1.1275	4.355	1.94955	Up	0.984786
90102	PHLDB2	0.8225	3.1525	1.93841	Up	0.949543
102465874	MIR8075	0.885	3.3125	1.90417	Up	0.953444
330	BIRC3	1.2475	4.65	1.89819	Up	0.905526
3490	IGFBP7	0.3825	1.4225	1.8949	Up	0.931347
8418	CMAHP	0.7975	2.93	1.87734	Up	0.987755
2537	IFI6	83.9875	308.53	1.87716	Up	0.963444
55076	TMEM45A	0.92	3.375	1.87518	Up	0.929887
1591	CYP24A1	0.525	1.92	1.87072	Up	0.944351
2745	GLRX	6.9525	24.605	1.82335	Up	0.964665
715	C1R	0.5375	1.8975	1.81976	Up	0.932106
80830	APOL6	0.63	2.21	1.81062	Up	0.944168
54739	XAF1	1.73	6.0575	1.80795	Up	0.938029
51191	HERC5	1.475	5.1525	1.80456	Up	0.953639
716	C1S	0.3225	1.1125	1.78643	Up	0.901725
800	CALD1	0.3675	1.2625	1.78047	Up	0.930689
9881	TRANK1	0.7575	2.595	1.77642	Up	0.951189
9235	IL32	0.5375	1.8	1.74366	Up	0.908154
55008	HERC6	4.7725	15.9775	1.74322	Up	0.955783
10202	DHRS2	14.1925	47.1975	1.73358	Up	0.996105
26166	RGS22	0.57	1.8625	1.70821	Up	0.95261
102465909	MIR6859-2	0.3125	1.02	1.70664	Up	0.906202
102466751	MIR6859-1	0.3125	1.02	1.70664	Up	0.906202
103504738	MIR6859-4	0.3125	1.02	1.70664	Up	0.906202
102465910	MIR6859-3	0.3125	1.02	1.70664	Up	0.906202
9636	ISG15	44.785	145.708	1.70199	Up	0.967644
7980	TFPI2	1.1725	3.7675	1.68402	Up	0.952794
9547	CXCL14	2.9275	9.3775	1.67953	Up	0.968328
629	CFB	6.575	21.015	1.67636	Up	0.91343
64135	IFIH1	8.2625	26.125	1.66078	Up	0.964841
51655	RASD1	1.9	5.9625	1.64992	Up	0.952365
54839	LRRC49	1.43	4.41	1.62476	Up	0.987794
83666	PARP9	15.5625	47.9725	1.62413	Up	0.958802
348	APOE	0.355	1.09	1.61844	Up	0.937426
5696	PSMB8	0.475	1.4475	1.60756	Up	0.886115
3486	IGFBP3	2.645	8.055	1.60662	Up	0.955897
3248	HPGD	2.755	8.3225	1.59496	Up	0.937554
677825	SNORA44	0.4075	1.2225	1.58496	Up	0.890793
23043	TNIK	1.415	4.2375	1.58241	Up	0.952641
27189	IL17C	1.1875	3.54	1.57582	Up	0.860966
51129	ANGPTL4	0.7025	2.0675	1.55732	Up	0.951901
22998	LIMCH1	0.9325	2.7425	1.55632	Up	0.955842
3547	IGSF1	9.0125	26.4	1.55054	Up	0.966503
8944	SNORD73A	2.035	5.9425	1.54604	Up	0.904496
7128	TNFAIP3	1.805	5.26	1.54306	Up	0.889146
8497	PPFIA4	0.5625	1.6325	1.53716	Up	0.933579
64332	NFKBIZ	6.8425	19.8075	1.53345	Up	0.95264
645638	WFDC21P	1.215	3.5075	1.52949	Up	0.882606
102724550	KCCAT211	0.59	1.7025	1.52887	Up	0.816189
3429	IFI27	14.1625	40.7175	1.52357	Up	0.93119
11248	NXPH3	0.57	1.6325	1.51805	Up	0.948128
3665	IRF7	3.4075	9.68	1.50629	Up	0.95286
101928605	LOC101928605	0.4225	1.1975	1.503	Up	0.987676
4940	OAS3	18.345	51.6825	1.49429	Up	0.955774
59	ACTA2	2.3225	6.455	1.47474	Up	0.893975
3430	IFI35	3.3075	9.14	1.46645	Up	0.937866
145741	C2CD4A	0.91	2.5075	1.46231	Up	0.920362
7078	TIMP3	3.4075	9.37	1.45934	Up	0.94219
3887	KRT81	43.265	118.74	1.45653	Up	0.952932
677776	SCARNA8	0.405	1.1075	1.45131	Up	0.855844
12	SERPINA3	77.725	211.32	1.44298	Up	0.953414
2155	F7	0.4475	1.2125	1.43803	Up	0.913701
693204	MIR619	1.105	2.99	1.4361	Up	0.929707
23584	VSIG2	0.8575	2.32	1.43592	Up	0.956328
100616329	MIR4700	6.1125	16.52	1.43438	Up	0.956461
9201	DCLK1	0.9475	2.55	1.4283	Up	0.937424
6303	SAT1	41.5425	111.285	1.4216	Up	0.966756
11346	SYNPO	0.42	1.1225	1.41825	Up	0.873646
718	C3	2.7475	7.325	1.41471	Up	0.833785
94163	SNORD38B	1.2	3.195	1.41278	Up	0.864168
79802	HHIPL2	0.675	1.7925	1.40901	Up	0.963988
1326	MAP3K8	2.0425	5.4	1.40262	Up	0.913711
960	CD44	8.66	22.72	1.39152	Up	0.984534
9985	REC8	0.61	1.5725	1.36618	Up	0.917235
5265	SERPINA1	2.64	6.7775	1.36022	Up	0.93768
100526833	SEPT5-GP1BB	0.8325	2.1275	1.35364	Up	0.963625
57282	SLC4A10	1.31	3.3475	1.35352	Up	0.953399
103504737	MIR8485	0.9375	2.39	1.35012	Up	0.841003
23764	MAFF	1.63	4.155	1.34998	Up	0.948216
27074	LAMP3	1.09	2.775	1.34816	Up	0.937967
4582	MUC1	28.1275	71.215	1.3402	Up	0.966236
3892	KRT86	2.055	5.2	1.33937	Up	0.923149
6289	SAA2	0.8425	2.1225	1.33302	Up	0.85127
6414	SEPP1	0.535	1.3475	1.33267	Up	0.919646
3383	ICAM1	3.42	8.5725	1.32572	Up	0.899906
7169	TPM2	2.1975	5.49	1.32094	Up	0.943203
10133	OPTN	5.9975	14.9825	1.32085	Up	0.953752
3669	ISG20	4.8825	12.12	1.3117	Up	0.95272
1244	ABCC2	3.145	7.805	1.31134	Up	0.953659
6772	STAT1	56.3675	139.09	1.30308	Up	0.959543
2335	FN1	10.02	24.715	1.3025	Up	0.948425
55359	STYK1	0.62	1.5275	1.30083	Up	0.939316
10410	IFITM3	125.812	306.632	1.28524	Up	0.96258
24138	IFIT5	4.4625	10.745	1.26774	Up	0.937415
27071	DAPP1	0.98	2.355	1.26487	Up	0.92203
5241	PGR	9.0375	21.685	1.2627	Up	0.956818
624	BDKRB2	2.105	5.045	1.26103	Up	0.924057
4131	MAP1B	1.1075	2.6525	1.26005	Up	0.953332
2273	FHL1	4.3925	10.4575	1.25142	Up	0.959258
3643	INSR	1.31	3.1125	1.24851	Up	0.952814
4035	LRP1	0.4675	1.1075	1.24427	Up	0.921444
151242	PPP1R1C	1.905	4.505	1.24174	Up	0.944262
9298	SNORD31	1.22	2.885	1.24169	Up	0.91977
9120	SLC16A6	17.49	41.355	1.24153	Up	0.984856
2001	ELF5	0.46	1.085	1.23799	Up	0.914197
5698	PSMB9	1.795	4.2275	1.23582	Up	0.886392
9303	SNORD25	1.26	2.96	1.23217	Up	0.847341
7367	UGT2B17	0.5025	1.1775	1.22853	Up	0.924038
55790	CSGALNACT1	0.97	2.27	1.22664	Up	0.877932
114907	FBXO32	1.125	2.6325	1.22651	Up	0.875408
3431	SP110	9.3825	21.9525	1.22634	Up	0.95258
727897	MUC5B	9.8075	22.9175	1.22449	Up	0.949139
492311	IGIP	0.6375	1.485	1.21997	Up	0.954672
80149	ZC3H12A	5.76	13.3425	1.21189	Up	0.93517
100528030	POC1B-GALNT4	0.52	1.2025	1.20945	Up	0.87876
3959	LGALS3BP	20.89	48.0225	1.2009	Up	0.938224
493	ATP2B4	2.1375	4.8825	1.1917	Up	0.958103
105221694	BISPR	1.3625	3.1075	1.1895	Up	0.919698
5166	PDK4	0.58	1.3225	1.18914	Up	0.933936
7039	TGFA	1.79	4.075	1.18684	Up	0.950924
2353	FOS	1.635	3.7075	1.18116	Up	0.911052
8869	ST3GAL5	4.2875	9.6625	1.17226	Up	0.957076
79642	ARSJ	1.0675	2.405	1.1718	Up	0.953547
1016	CDH18	1.8175	4.0875	1.16926	Up	0.938669
85441	HELZ2	4.4575	9.955	1.15919	Up	0.939187
642587	MIR205HG	0.77	1.7175	1.15738	Up	0.938389
10379	IRF9	22.495	50.0325	1.15326	Up	0.953088
406886	MIRLET7D	1.285	2.8575	1.15299	Up	0.817623
6506	SLC1A2	0.7125	1.575	1.14439	Up	0.916892
51621	KLF13	1.8525	4.075	1.13733	Up	0.960752
101929613	LOC101929613	0.9425	2.0725	1.13681	Up	0.913756
64761	PARP12	5.015	11.02	1.1358	Up	0.934631
728730	LOC728730	2.1975	4.825	1.13467	Up	0.96693
282969	FUOM	1.115	2.445	1.13279	Up	0.953457
283554	GPR137C	1.025	2.2475	1.1327	Up	0.966153
56605	ERO1B	0.495	1.0825	1.12887	Up	0.938468
106633808	SNORD143	2.2775	4.9575	1.12216	Up	0.916791
2947	GSTM3	12.055	26.1775	1.1187	Up	0.984525
51171	HSD17B14	0.605	1.3125	1.11731	Up	0.912507
80853	KDM7A	1.7375	3.76	1.11372	Up	0.940328
283551	LINC01588	4.1175	8.8725	1.10757	Up	0.937484
3606	IL18	1.2725	2.735	1.10388	Up	0.945923
378938	MALAT1	25.455	54.6675	1.10273	Up	0.984436
100132288	TEKT4P2	0.855	1.8325	1.09982	Up	0.96769
11098	PRSS23	172.523	369.56	1.09902	Up	0.991841
202333	CMYA5	0.725	1.545	1.09155	Up	0.939327
4603	MYBL1	9.285	19.78	1.09107	Up	0.97066
79935	CNTD2	0.9525	2.0275	1.08991	Up	0.828555
347902	AMIGO2	9.445	20.045	1.08562	Up	0.95287
151636	DTX3L	10.3525	21.9125	1.08177	Up	0.949651
103021295	LOC103021295	2.3375	4.9425	1.08027	Up	0.896255
25800	SLC39A6	177.007	374.238	1.08014	Up	0.99406
57520	HECW2	1.72	3.635	1.07955	Up	0.963286
5610	EIF2AK2	29.055	61.185	1.07439	Up	0.967226
6367	CCL22	2.09	4.395	1.07236	Up	0.937956
100506211	MIR210HG	0.785	1.65	1.0717	Up	0.903139
1645	AKR1C1	21.1575	44.265	1.065	Up	0.917829
79365	BHLHE41	1	2.075	1.05311	Up	0.93111
731656	LINC01348	0.5425	1.12	1.0458	Up	0.839499
388743	CAPN8	0.8925	1.84	1.04378	Up	0.940149
400629	TEX19	0.505	1.04	1.04223	Up	0.925135
84951	TNS4	1.965	4.045	1.04161	Up	0.936298
8817	FGF18	0.82	1.6875	1.04119	Up	0.944471
2941	GSTA4	1.2625	2.5925	1.03806	Up	0.854433
10826	FAXDC2	1.135	2.33	1.03764	Up	0.938609
11274	USP18	8.5525	17.52	1.03458	Up	0.923321
7436	VLDLR	2.0925	4.285	1.03407	Up	0.952728
4256	MGP	33.4725	68.475	1.0326	Up	0.987867
9728	SECISBP2L	6.3275	12.9425	1.03241	Up	0.958401
8553	BHLHE40	10.6675	21.7925	1.03061	Up	0.953669
353322	ANKRD37	1.3575	2.7725	1.03024	Up	0.938938
6275	S100A4	0.725	1.4775	1.02711	Up	0.919817
1960	EGR3	7.1275	14.5025	1.02483	Up	0.948267
100616117	MIR4653	1.3675	2.78	1.02354	Up	0.895682
665	BNIP3L	10.1225	20.49	1.01735	Up	0.956039
100302273	MIR1254-1	2.1225	4.2925	1.01605	Up	0.914377
9299	SNORD30	1.5375	3.1025	1.01284	Up	0.837313
81848	SPRY4	1.4325	2.8775	1.00628	Up	0.933988
140876	FAM65C	1.5	0.745	-1.00965	Down	0.962537
677770	SCARNA22	7.365	3.6575	-1.00983	Down	0.970757
131583	FAM43A	1.9125	0.945	-1.01707	Down	0.935592
387911	C1QTNF9B	1.2825	0.6325	-1.01982	Down	0.957893
293	SLC25A6	291.158	140.428	-1.05197	Down	1
658	BMPR1B	1.74	0.8325	-1.06357	Down	0.959255
101928697	LOC101928697	1.55	0.7375	-1.07155	Down	0.957074
347735	SERINC2	5.5975	2.635	-1.08698	Down	0.96566
57007	ACKR3	107.045	50.015	-1.09778	Down	0.974759
100505869	CFAP58-AS1	1.98	0.915	-1.11366	Down	0.811771
57291	DANCR	81.875	37.48	-1.1273	Down	0.998135
10874	NMU	2.365	1.07	-1.14423	Down	0.963732
8340	HIST1H2BL	1.145	0.5175	-1.14572	Down	0.863142
283120	H19	111.505	50.2025	-1.15128	Down	0.976261
29995	LMCD1	10.7175	4.7725	-1.16715	Down	0.972614
103689846	ADAMTS19-AS1	2.935	1.2975	-1.17763	Down	0.964982
103344718	HOTS	31.5225	13.92	-1.17922	Down	0.975383
2139	EYA2	4.425	1.92	-1.20457	Down	0.974728
218	ALDH3A1	2.2325	0.96	-1.21755	Down	0.935906
654364	NME1-NME2	37.335	16.0375	-1.21908	Down	0.999673
100820829	MYZAP	1.8825	0.7875	-1.2573	Down	0.96266
5101	PCDH9	2.3575	0.975	-1.27378	Down	0.961617
85388	SNORD14B	6.795	2.6175	-1.37628	Down	0.962474
5099	PCDH7	1.0725	0.4125	-1.37851	Down	0.964436
692057	SNORD12	1.9075	0.7325	-1.38078	Down	0.950314
102465448	MIR6748	2.975	1.1325	-1.39338	Down	0.935993
692204	SNORD88C	3.405	1.28	-1.41151	Down	0.935986
1298	COL9A2	2.1525	0.8025	-1.42344	Down	0.973103
101927523	LOC101927523	1.6625	0.61	-1.44647	Down	0.974141
677834	SNORA55	1.1525	0.4	-1.52669	Down	0.873129
57491	AHRR	2.3	0.7775	-1.56472	Down	0.970425
85389	SNORD14C	3.71	1.2425	-1.57817	Down	0.948089
3039	HBA1	2.9425	0.925	-1.66952	Down	0.96074
26811	SNORD55	3.405	1.0275	-1.72852	Down	0.93324
26831	RNU5A-1	5.2	1.56	-1.73697	Down	0.982273
56475	RPRM	1.965	0.565	-1.79821	Down	0.970268
30014	SPANXA1	12.5625	3.435	-1.87074	Down	0.984171
100616468	MIR4742	1.0775	0.2775	-1.95713	Down	0.807072
100500833	MIR3653	3.435	0.865	-1.98954	Down	0.923172
106633800	SNORD133	1.29	0.2875	-2.16574	Down	0.992013
102465466	MIR6777	2.1625	0.4575	-2.24086	Down	0.930383
23213	SULF1	13.265	2.695	-2.29927	Down	0.999996
101954268	RNVU1-20	3.49	0.705	-2.30753	Down	0.970491
692213	SNORD110	3.7075	0.6975	-2.41018	Down	0.934945
2637	GBX2	2.9275	0.495	-2.56417	Down	0.99201
101954275	RNU6-7	44.285	6.1925	-2.83822	Down	0.981159
101954278	RNU6-8	44.285	6.1925	-2.83822	Down	0.981159
100616167	MIR4722	1.0975	0.01	-6.77808	Down	0.999656
100126321	MIR922	1.285	0.01	-7.00562	Down	1
100616234	MIR4454	1.3725	0.01	-7.10066	Down	0.991269
692198	SNORD78	1.4875	0.01	-7.21675	Down	1
102465435	MIR6727	1.83	0.01	-7.5157	Down	1
26814	SNORD36B	2.2125	0.01	-7.78953	Down	1
